# Supplementary material for: Morphological and Molecular Characterization of Three Myxosporean Species of the Genera Myxobolus, Henneguya, and Myxidium (Cnidaria: Myxozoa) Infecting Freshwater Fish, Isolated for the First Time in Japan
Source: Life (Basel). 2024 Aug 2;14(8):974. doi: 10.3390/life14080974 (PMC11355902; doi:10.3390/life14080974)
Supplement: Supplementary file 1 [file life-14-00974-s001.zip]

Archive with 1 entries (1 files):
- life-3065167-supplementary.pdf
